# Supplementary material for: Overexpression of GhABF3 increases cotton(Gossypium hirsutum L.) tolerance to salt and drought
Source: BMC Plant Biol. 2022 Jun 29;22:313. doi: 10.1186/s12870-022-03705-7 (PMC9241229; doi:10.1186/s12870-022-03705-7)
Supplement: Supplementary file 2 — Addtional file 2: Table S1. Primer sequence. Table S2. Expression of GhABF3 in Han682 germination salt-tolerant transcriptome sequencing. Table S3. Transgene inheritance pattern of T2 plants. The expected ratio in the chi-square test was 3:1, χ20.05(1)=3.84. [file 12870_2022_3705_MOESM2_ESM.xlsx]

## Sheet: Table S1
		Table S1 Primer sequence
		primer name	Primer sequence
		Atactin-F	TGTTCCCATCAGAACCGTGA
		Atactin-R	CACCTGTCTTTGGGTCAACAA
		UBQ14-F	CAACGCTCCATCTTGTCCTT
		UBQ14-R	TGATCGTCTTTCCCGTAAGC
		RTABF3F	GGAAGAAATGATGGAAATGCAG
		RTABF3R	CTACCAAGGGCCTGTGAGT
		VIGSABF3spe	GGACTAGTAATGAACACTACACAGCTTG
		VIGSABF3asc	AGGCGCGCCGCTGATTCTCTATT
		ABF3BamHI	GCGGATCCATGGGATCTCATCTGAATT
		ABF3KpnI	TACGGGTACCCTACCAAGGGCCTGT
		35S-F	GGTGGAGCACGACACACTT
		ABF3KpnI	TACGGGTACCCTACCAAGGGCCTGT
		rd29B-F	GTGAAGATGACTATCTCGGTGGTC
		rd29B-R	GCCTAACTCTCCGGTGTAACCTAG
		rab18-F	ATGACGAGTACGGAAATCCGATGG
		rab18-R	TATGTATACACGATTGTTCGAAGC
		CHS-F	TCACCAACAGTGAACACATGACC
		CHS-R	GAGTCAAGGTGGGTGTCAGAGG

## Sheet: Table S2
	Table S2 Expression of GhABF3 in Han682 germination salt-tolerant transcriptome sequencing.
	geneID	H3	S3	H24	S24	H72	S72
	Gh_D12G0214	14.3489	50.7214	21.8314	34.3899	26.089	45.4795
	Gh_A12G0212	6.35229	24.9655	9.72122	19.9963	18.889	27.0983

## Sheet: Table S3
	Table S3 Transgene inheritance pattern of T2 plants. The expected ratio in the chi-square test was 3:1, c20.05(1)=3.84.
	Transformation events in Arabidopsis	T2 plant
		Number of Segregation	Segregation patterns	c2	P value
	OE1	61:6	10.17:1	9.199	0.002
	OE2	52:28	1.86:1	4.267	0.039
	OE3	53:18	2.94:1	0.005	0.945
	OE5	71:15	4.73:1	2.62	0.106
	OE12	69:10	6.90:1	6.418	0.011
	OE13	53:28	1.89:1	3.955	0.047
	OE19	77:15	5.13:1	3.71	0.054
	OE74	61:20	3.05:1	0.004	0.949
	OE79	42:33	1.27:1	14.44	0.000
	OE81	63:8	7.88:1	7.141	0.008
	OE82	52:35	1.49:1	10.762	0.001
	OE83	69:12	5.75:1	4.481	0.034
	OE85	65:26	2.50:1	0.619	0.431
	OE86	42:31	1.35:1	11.877	0.001
	OE92	72:10	7.20:1	7.171	0.007
	OE93	79:9	8.78:1	10.242	0.001
	OE94	69:19	3.63:1	0.545	0.460
	OE95	75:18	4.16:1	1.581	0.209
	OE96	61:15	4.06:1	1.123	0.289
	OE97	49:16	3.06:1	0.005	0.943
	OE98	53:33	1.61:1	8.202	0.004
	OE99	81:13	6.23:1	6.255	0.012
	Transformation events in G. hirsutum	T2 plant
		Number of Segregation	Segregation patterns	c2	P value
	OE2	47:6	7.83:1	5.289	0.021
	OE3	32:10	3.2:1	0.008	0.928
	OE5	35:12	2.92:1	0.007	0.933
	OE6	25:19	1.32:1	7.758	0.005
	OE7	4:45	1:11.25	116.741	0.000
	OE9	39:8	4.88:1	1.596	0.207
